# Supplementary material for: Evaluation of deep convolutional neural networks for in situ hybridization gene expression image representation
Source: PLoS One. 2022 Jan 24;17(1):e0262717. doi: 10.1371/journal.pone.0262717 (PMC8786163; doi:10.1371/journal.pone.0262717)
Supplement: S2 Table — (XLSX) [file pone.0262717.s002.xlsx]

annotation_group	number_of_used_genes	ResNet AUC	Triplet AUC	AUC Difference	ResNet AUC-PR	Triplet AUC-PR	ResNet max_pval	Triplet max_pval	ResNet F1	Triplet F1
zeng_pattern_description_widespread	417	0.892637215528782	0.942544696159154	0.049907480630372	0.855136293895167	0.931176571100025	1.13073299854249E-17	2.7206580012805E-24	0.790021054253216	0.862295936994732
zeng_pattern_description_laminar	125	0.731247615732684	0.87708290985033	0.145835294117647	0.336340940872529	0.594005504715746	0.005273614451693	3.85700616588453E-07	0.35312734324499	0.556230995690589
zeng_pattern_description_scattered	151	0.818918039561627	0.896360099818007	0.07744206025638	0.541389730884654	0.697484360583698	3.06695609057519E-07	6.39891691717332E-10	0.49102509969505	0.638047069172142
zeng_pattern_description_sparse	16	0.655444662594532	0.712919938917976	0.057475276323444	0.091199900176434	0.092429211254269	0.584527605870094	0.88258342890567	0.057142857142857	0.04
zeng_pattern_description_not determined	263	0.911103923202619	0.969403257287811	0.058299334085191	0.76927122282725	0.916898754411073	5.37805138228588E-18	1.01278196764447E-20	0.785292644374469	0.836085914085914
zeng_level_description_high	330	0.92427600863284	0.965102514975335	0.040826506342495	0.890416925508201	0.948173419190308	2.05590104156426E-21	3.96844547890925E-25	0.790943284988847	0.869773788552415
zeng_level_description_medium	376	0.848616059757236	0.91524348125215	0.066627421494914	0.756314319850111	0.865776319040568	3.71201879894104E-13	1.18990004539182E-19	0.699313887101716	0.793000848059834
zeng_level_description_low	266	0.946385146848599	0.970991741369609	0.02460659452101	0.858573178091682	0.920140396765839	5.76450125362915E-20	5.53168822125167E-23	0.790381488401396	0.845879164947488
zeng_expression_level_+++++	170	0.910373584216295	0.959350337961272	0.048976753744976	0.751566302218188	0.871419953198461	1.81433998793503E-11	6.21960218537362E-16	0.697423644728259	0.776128857972581
zeng_expression_level_++++	161	0.761308344464872	0.852497409335344	0.091189064870472	0.370377292011468	0.471434766013952	0.000685156718817	5.47555251913507E-08	0.388554765810097	0.397354497354497
zeng_expression_level_+++	226	0.769246882598969	0.868831929449146	0.099585046850177	0.468898397099532	0.662793916492819	2.04879086458414E-05	1.09921697547262E-11	0.444053816458357	0.593995105514086
zeng_expression_level_++	147	0.763113897596656	0.880451410658307	0.117337513061651	0.321439210590407	0.567215575552153	0.000484187216363	2.06004897991028E-10	0.263305061319113	0.522093131331908
zeng_expression_level_+	146	0.860109310806444	0.888520602787325	0.028411291980881	0.498393787238637	0.501779658289437	9.79128374917199E-09	4.23124651799408E-11	0.469905830563293	0.477127921364813
zeng_expression_level_-	120	0.876178620571035	0.940148205481023	0.063969584909987	0.487806137301652	0.642910308328824	4.98072634354454E-10	1.31759465486913E-10	0.575859517048672	0.588480725623583
zeng_celltype_markers_No annotation	884	0.788743963815624	0.927726836326039	0.138982872510415	0.960864222139786	0.98776100191953	1.49270387737977E-07	2.83673327812216E-08	0.949161618321504	0.966247315272822
zeng_celltype_markers_interneuron	63	0.896267565838327	0.918918993600252	0.022651427761925	0.406219609391578	0.571916405165737	7.41551546010822E-06	3.19385345166689E-06	0.511838827838828	0.543214854111406
zeng_celltype_markers_astrocyte	9	0.782275474956822	0.98548683074266	0.203211355785838	0.280620919164173	0.592222222222222	0.421663033175069	0.11609617415107	0.233333333333333	0.514285714285714
zeng_celltype_markers_oligodendrocyte	11	0.888747661197467	0.973882322251007	0.085134661053541	0.273955349982816	0.53768115942029	0.233737269612942	0.023066122049609	0.213333333333333	0.633333333333333
zeng_celltype_markers_vascular endothelial cells	5	0.754858180652743	0.791466801987073	0.03660862133433	0.275672098644305	0.079306863424511	0.838122306143312	0.479676680769905	0	0.066666666666667
zeng_layer_markers_No annotation	900	0.781275132275132	0.91358201058201	0.132306878306878	0.972821921124674	0.989784486339246	0.02259290724539	4.05813206047271E-05	0.936534058573323	0.966743315053829
zeng_layer_markers_layer 2	20	0.749159548084872	0.870469826398457	0.121310278313585	0.130959041689728	0.260188118584187	0.64407543938738	0.025344650709059	0.147940947940948	0.246666666666667
zeng_layer_markers_layer 3	12	0.771701388888889	0.743142361111111	-0.028559027777778	0.116614740157994	0.162182266255975	0.925110035986456	0.33878081681268	0.066666666666667	0.08
zeng_layer_markers_layer 4	6	0.70060360023503	0.680585972971529	-0.020017627263501	0.10298960635287	0.239620671424795	0.669416399701379	0.686934005617912	0	0.2
zeng_layer_markers_layer 5	14	0.732040794066317	0.755397396742292	0.023356602675975	0.075916321204195	0.120255661863909	0.557544007051328	0.782856633149099	0.085714285714286	0
zeng_layer_markers_layer 6	17	0.637260034904014	0.869633507853403	0.232373472949389	0.050612788498882	0.31463947462501	0.525452375607866	0.49161308505539	0.04	0.313333333333333
